# Supplementary material for: Non-Pharmacological Interventions to Reduce Unhealthy Eating and Risky Drinking in Young Adults Aged 18–25 Years: A Systematic Review and Meta-Analysis
Source: Nutrients. 2018 Oct 18;10(10):1538. doi: 10.3390/nu10101538 (PMC6213108; doi:10.3390/nu10101538)
Supplement: Supplementary file 1 [file nutrients-10-01538-s001.zip]

Archive with 5 entries (4 files):
- nutrients-364264-sup/
- nutrients-364264-sup/Supplementary Table S1. Database-specific Search Strategies.docx
- nutrients-364264-sup/Supplementary Table S2 Intervention content and delivery.docx
- nutrients-364264-sup/Supplementary Table S3 Risk of bias assessment for RCTs..docx
- nutrients-364264-sup/Supplementary Table S4 EPHPP quality appraisal for non-randomised or experimental studies.docx
